# Supplementary material for: Inheritance and Molecular Characterization of a Novel Mutated AHAS Gene Responsible for the Resistance of AHAS-Inhibiting Herbicides in Rapeseed (Brassica napus L.)
Source: Int J Mol Sci. 2020 Feb 17;21(4):1345. doi: 10.3390/ijms21041345 (PMC7072869; doi:10.3390/ijms21041345)
Supplement: Supplementary file 1 [file ijms-21-01345-s001.zip]

Archive with 9 entries (9 files):
- Figure S1.pdf
- Figure S2.pdf
- Figure S3.pdf
- Figure S4.pdf
- Table S1.docx
- Table S2.docx
- Table S3.docx
- Table S4.docx
- Table S5.docx
